# Supplementary material for: Encapsulation of Nanocrystals in Mannitol-Based Inhalable Microparticles via Spray-Drying: A Promising Strategy for Lung Delivery of Curcumin
Source: Pharmaceuticals (Basel). 2024 Dec 18;17(12):1708. doi: 10.3390/ph17121708 (PMC11676507; doi:10.3390/ph17121708)
Supplement: Supplementary file 1 [file pharmaceuticals-17-01708-s001.zip]

Archive with 1 entries (1 files):
- pharmaceuticals-3366353-supplementary.pdf
